# Supplementary material for: Evaluation of a Cell-Based Potency Assay for Detection of the Potency of TrenibotulinumtoxinE® (TrenibotE)
Source: Toxins (Basel). 2025 Dec 29;18(1):19. doi: 10.3390/toxins18010019 (PMC12846514; doi:10.3390/toxins18010019)
Supplement: Supplementary file 1 [file toxins-18-00019-s001.zip]

Archive with 1 entries (1 files):
- toxins-4064436-supplementary.pdf
